# Supplementary material for: Exploring Variations in Physical and Chemical Characteristics of Barringtonia Nuts: A Novel Forest Food
Source: Foods. 2025 Jun 19;14(12):2147. doi: 10.3390/foods14122147 (PMC12192473; doi:10.3390/foods14122147)
Supplement: Supplementary file 1 [file foods-14-02147-s001.zip]

Archive with 1 entries (1 files):
- foods-3643352-supplementary.pdf
